# Supplementary material for: The Association Between Borderline Dysnatremia and Perioperative Morbidity and Mortality: Retrospective Cohort Study of the American College of Surgeons National Surgical Quality Improvement Program Database
Source: JMIR Perioper Med. 2023 Mar 16;6:e38462. doi: 10.2196/38462 (PMC10131592; doi:10.2196/38462)
Supplement: Multimedia Appendix 1 [file periop_v6i1e38462_app1.xlsx]

## Sheet: Table Include
Multimedia Appendix 1. Bivariate differences between excluded versus included records.
		Excluded (n = 3,547,770)	Included (n = 1,003,956)	p	SMD
Age, median years [IQR]		58.00 [45.00, 69.00]	60.00 [46.00, 71.00]	<0.001	0.069
Assigned Sex, n (%)	Male	1,482,744 (41.8)	452,054 (45.0)	<0.001	0.065
	Female	2,064,932 (58.2)	551,884 (55.0)
Race & Ethnicity, n (%)	American Indian & Alaska Native	14,932 (0.4)	6,366 (0.6)	<0.001	0.152
	Asian	99,416 (2.8)	27,927 (2.8)
	Black	342,895 (9.7)	111,166 (11.1)
	Latino	180,694 (5.1)	73,748 (7.3)
	Native Hawaiian & Pacific Islander	11,833 (0.3)	3,575 (0.4)
	Other	8,307 (0.2)	2,451 (0.2)
	Unknown	587,968 (16.6)	124,346 (12.4)
	White	2,301,725 (64.9)	654,377 (65.2)
Body Mass Index, median [IQR]		29.29 [25.39, 34.44]	28.66 [24.69, 33.67]	<0.001	0.11
ASA Status, n (%)	I	299,814 (8.5)	56,585 (5.7)	<0.001	0.283
	II	1,697,453 (48.0)	387,503 (38.7)
	III	1,416,723 (40.0)	477,321 (47.7)
	IV	124,665 (3.5)	79,712 (8.0)
Steroid Receipt, n (%)	No	3,434,075 (96.8)	955,535 (95.2)	<0.001	0.083
	Yes	113,695 (3.2)	48,421 (4.8)
Sepsis Status, n (%)	None	3,535,165 (99.6)	966,725 (96.3)	<0.001	0.239
	Sepsis	11,206 (0.3)	34,537 (3.4)
	Septic Shock	1,395 (0.0)	2,694 (0.3)
Cancer Diagnosis, n (%)	No	3,486,593 (98.3)	963,076 (95.9)	<0.001	0.14
	Yes	61,177 (1.7)	40,880 (4.1)
Diabetes, n (%)	No	3,029,247 (85.4)	812,878 (81.0)	<0.001	0.144
	Insulin-Dependent	347,178 (9.8)	109,001 (10.9)
	Non-Insulin Dependent	171,344 (4.8)	82,077 (8.2)
Hypertension, n (%)	No	1,987,020 (56.0)	522,204 (52.0)	<0.001	0.08
	Yes	1,560,750 (44.0)	481,752 (48.0)
Smoking, n (%)	No	2,999,512 (84.5)	803,365 (80.0)	<0.001	0.119
	Yes	548,258 (15.5)	200,591 (20.0)
COPD, n (%)	No	3,416,370 (96.3)	947,469 (94.4)	<0.001	0.091
	Yes	131,400 (3.7)	56,487 (5.6)
Renal Failure, n (%)	No	3,539,758 (99.8)	1,001,100 (99.7)	<0.001	0.012
	Yes	8,012 (0.2)	2,856 (0.3)
Congestive Heart Failure, n (%)	No	3,530,056 (99.5)	989,571 (98.6)	<0.001	0.096
	Yes	17,714 (0.5)	14,385 (1.4)
Note: SMD = Standardized mean difference, ASA = American Society of Anesthesiologists, COPD = Chronic Obstructive Pulmonary Disease
