# Supplementary material for: The Association Between Borderline Dysnatremia and Perioperative Morbidity and Mortality: Retrospective Cohort Study of the American College of Surgeons National Surgical Quality Improvement Program Database
Source: JMIR Perioper Med. 2023 Mar 16;6:e38462. doi: 10.2196/38462 (PMC10131592; doi:10.2196/38462)
Supplement: Multimedia Appendix 2 [file periop_v6i1e38462_app2.xlsx]

## Sheet: Sheet1
Multimedia Appendix 2. Risk ratios (95% CI) of fixed covariates across outcomes.
Variable	Control	Compare	Morbidity Risk Ratio (95% CI)	Mortality Risk Ratio (95% CI)
Assigned Sex	Female	Male	1.01 (1.01, 1.01)	1.25 (1.25, 1.25)
Race & Ethnicity	White	American Indian & Alaska Native	1.02 (1.00, 1.04)	0.69 (0.60, 0.79)
Race & Ethnicity	White	Asian	0.97 (0.97, 0.98)	0.72 (0.70, 0.75)
Race & Ethnicity	White	Black	1.00 (1.00, 1.01)	0.86 (0.85, 0.87)
Race & Ethnicity	White	Latino	0.98 (0.97, 0.98)	0.77 (0.76, 0.79)
Race & Ethnicity	White	Native Hawaiian & Pacific Islander	0.95 (0.93, 0.98)	0.86 (0.72, 1.02)
Race & Ethnicity	White	Other	1.01 (0.98, 1.04)	0.80 (0.63, 1.02)
Race & Ethnicity	White	Unknown	1.09 (1.09, 1.09)	0.74 (0.74, 0.75)
ASA Status	I	II	1.15 (1.14, 1.16)	3.51 (2.73, 4.53)
ASA Status	I	III	1.33 (1.32, 1.33)	8.98 (6.91, 11.67)
ASA Status	I	IV	1.49 (1.49, 1.50)	19.28 (14.89, 24.97)
Steroid	No	Yes	1.15 (1.15, 1.15)	1.35 (1.34, 1.37)
Sepsis	None	Sepsis	1.10 (1.09, 1.11)	2.03 (2.00, 2.07)
Sepsis	None	Septic Shock	1.45 (1.42, 1.49)	5.83 (5.64, 6.04)
Cancer	No	Yes	1.16 (1.16, 1.17)	3.80 (3.78, 3.81)
Diabetes	No	Insulin-Dependent	1.00 (1.00, 1.01)	0.92 (0.91, 0.93)
Diabetes	No	Non-Insulin Dependent	1.06 (1.06, 1.06)	0.98 (0.97, 0.99)
Hypertension	No	Yes	1.03 (1.03, 1.03)	1.00 (1.00, 1.00)
Smoking Status	No	Yes	1.07 (1.07, 1.07)	1.06 (1.06, 1.07)
COPD	No	Yes	1.19 (1.19, 1.20)	1.50 (1.49, 1.50)
Renal Failure	No	Yes	1.32 (1.30, 1.33)	1.36 (1.31, 1.40)
Congestive Heart Failure	No	Yes	1.19 (1.18, 1.20)	1.97 (1.94, 1.99)
Note: ASA = American Society of Anesthesiologists, COPD = Chronic Obstructive Pulmonary Disease
